# Supplementary material for: Diverse responses of hypoxia-inducible factor alpha mRNA abundance in fish exposed to low oxygen: the importance of reporting methods
Source: Front Physiol. 2024 Oct 4;15:1496226. doi: 10.3389/fphys.2024.1496226 (PMC11486919; doi:10.3389/fphys.2024.1496226)
Supplement: Supplementary file 2 [file DataSheet1.CSV]

Citation	Species	Gene	TGD Duplicate	Tissue	DO (mg O2/L)	Time (h)	mRNA Result	Code	Air Sat DO - Exptl DO	Cum Oxy Def (h * mg/l)	Temp	Salinity	FW/SW	MIQE Essentials
Abarike et al., 2020	Nile tilapia	HIF1a	a	Liver	1.00	18	No Change	0	6.83	122.94	28.0	0	FW	18
Baptista et al., 2016	Amazon Oscar	HIF1a	a	Liver	0.50	3	Increase	1	7.47	22.41	27.0	0.0	FW	28
Cameron et al., 2013	Goldfish	HIF1a	b	Heart	2.60	168	Increase	1	6.32	1061.76	21.0	0.0	FW	29
Dourado et al., 2023	Nile Tilapia	HIF1a	a	Brain	2.00	3	Decrease	0	5.97	17.91	27.0	0.0	FW	23
Dourado et al., 2023	Nile Tilapia	HIF1a	a	Brain	2.00	8	No Change	0	5.97	47.76	27.0	0.0	FW	23
Froehlich et al., 2015	Pacific Herring	HIF1a	b	Liver	2.30	0.5	No Change	0	6.21	3.105	12.8	35.0	SW	24
Froehlich et al., 2015	Pacific Herring	HIF1a	b	Liver	2.30	1	No Change	0	6.21	6.21	12.8	35.0	SW	24
Froehlich et al., 2015	Pacific Herring	HIF1a	b	Liver	2.30	2	Increase	1	6.21	12.42	12.8	35.0	SW	24
Froehlich et al., 2015	Pacific Herring	HIF1a	b	Liver	2.30	4	Increase	1	6.21	24.84	12.8	35.0	SW	24
Froehlich et al., 2015	Pacific Herring	HIF1a	b	Liver	2.30	8	Increase	1	6.21	49.68	12.8	35.0	SW	24
Froehlich et al., 2015	Pacific Herring	HIF1a	b	Liver	4.25	16	No Change	0	4.26	68.16	12.8	35.0	SW	24
Froehlich et al., 2015	Pacific Herring	HIF1a	b	Liver	2.63	16	Increase	1	5.88	94.08	12.8	35.0	SW	24
Froehlich et al., 2015	Pacific Herring	HIF1a	b	Liver	2.30	16	No Change	0	6.21	99.36	12.8	35.0	SW	24
Heinrichs-Caldas et al., 2019	Amazon Oscar	HIF1a	a	Liver	0.70	1	No Change	0	7.13	7.13	28.0	0.0	FW	20
Heinrichs-Caldas et al., 2019	Amazon Oscar	HIF1a	a	Liver	0.70	3	No Change	0	7.13	21.39	28.0	0.0	FW	20
Heinrichs-Caldas et al., 2019	Amazon Oscar	HIF1a	a	Liver	0.70	5	Increase	1	7.13	35.65	28.0	0.0	FW	20
Heinrichs-Caldas et al., 2019	Amazon Oscar	HIF1a	a	Muscle	0.70	1	No Change	0	7.13	7.13	28.0	0.0	FW	20
Heinrichs-Caldas et al., 2019	Amazon Oscar	HIF1a	a	Muscle	0.70	3	No Change	0	7.13	21.39	28.0	0.0	FW	20
Heinrichs-Caldas et al., 2019	Amazon Oscar	HIF1a	a	Muscle	0.70	5	No Change	0	7.13	35.65	28.0	0.0	FW	20
Huang et al., 2022	Juvenile Cobia	HIF1a	a	Gill	3.15	24	Increase	1	3.37	80.88	29.0	30.0	SW	22
Huang et al., 2022	Juvenile Cobia	HIF1a	a	Gill	3.15	168	Increase	1	3.37	566.16	29.0	30.0	SW	22
Huang et al., 2022	Juvenile Cobia	HIF1a	a	Gill	3.15	336	Increase	1	3.37	1132.32	29.0	30.0	SW	22
Huang et al., 2022	Juvenile Cobia	HIF1a	a	Gill	3.15	672	Increase	1	3.37	2264.64	29.0	30.0	SW	22
Huang et al., 2022	Juvenile Cobia	HIF1a	a	Intestine	3.15	24	No Change	0	3.37	80.88	29.0	30.0	SW	22
Huang et al., 2022	Juvenile Cobia	HIF1a	a	Intestine	3.15	168	No Change	0	3.37	566.16	29.0	30.0	SW	22
Huang et al., 2022	Juvenile Cobia	HIF1a	a	Intestine	3.15	336	Increase	1	3.37	1132.32	29.0	30.0	SW	22
Huang et al., 2022	Juvenile Cobia	HIF1a	a	Intestine	3.15	672	Increase	1	3.37	2264.64	29.0	30.0	SW	22
Huang et al., 2022	Juvenile Cobia	HIF1a	a	Liver	3.15	24	Increase	1	3.37	80.88	29.0	30.0	SW	22
Huang et al., 2022	Juvenile Cobia	HIF1a	a	Liver	3.15	168	Increase	1	3.37	566.16	29.0	30.0	SW	22
Huang et al., 2022	Juvenile Cobia	HIF1a	a	Liver	3.15	336	Increase	1	3.37	1132.32	29.0	30.0	SW	22
Huang et al., 2022	Juvenile Cobia	HIF1a	a	Liver	3.15	672	Increase	1	3.37	2264.64	29.0	30.0	SW	22
Huang et al., 2022	Juvenile Cobia	HIF1a	a	Muscle	3.15	24	Increase	1	3.37	80.88	29.0	30.0	SW	22
Huang et al., 2022	Juvenile Cobia	HIF1a	a	Muscle	3.15	168	Increase	1	3.37	566.16	29.0	30.0	SW	22
Huang et al., 2022	Juvenile Cobia	HIF1a	a	Muscle	3.15	336	Increase	1	3.37	1132.32	29.0	30.0	SW	22
Huang et al., 2022	Juvenile Cobia	HIF1a	a	Muscle	3.15	672	No Change	0	3.37	2264.64	29.0	30.0	SW	22
Kodama et al., 2012	Valenciennes� dragonet	HIF1a	a	Liver	1.40	48	No Change	0	6.04	289.92	20.5	32.5	SW	23
Kodama et al., 2012	Valenciennes� dragonet	HIF1a	a	Liver	1.40	168	Increase	1	6.04	1014.72	20.5	32.5	SW	23
Kodama et al., 2012	Valenciennes� dragonet	HIF2a	a	Liver	1.40	48	No Change	0	5.69	273.12	20.5	32.5	SW	23
Kodama et al., 2012	Valenciennes� dragonet	HIF2a	a	Liver	1.40	168	Increase	1	5.69	955.92	20.5	32.5	SW	23
Li et al., 2017	Tilapia	HIF1a	a	Brain	0.70	6	No Change	0	7.34	44.04	26.5	0.0	FW	28
Li et al., 2017	Tilapia	HIF1a	a	Brain	0.70	12	No Change	0	7.34	88.08	26.5	0.0	FW	28
Li et al., 2017	Tilapia	HIF1a	a	Brain	0.70	24	No Change	0	7.34	176.16	26.5	0.0	FW	28
Li et al., 2017	Tilapia	HIF1a	a	Gill	0.70	6	No Change	0	7.34	44.04	26.5	0.0	FW	28
Li et al., 2017	Tilapia	HIF1a	a	Gill	0.70	12	No Change	0	7.34	88.08	26.5	0.0	FW	28
Li et al., 2017	Tilapia	HIF1a	a	Gill	0.70	24	No Change	0	7.34	176.16	26.5	0.0	FW	28
Li et al., 2017	Tilapia	HIF1a	a	Heart	0.70	6	No Change	0	7.34	44.04	26.5	0.0	FW	28
Li et al., 2017	Tilapia	HIF1a	a	Heart	0.70	12	Increase	1	7.34	88.08	26.5	0.0	FW	28
Li et al., 2017	Tilapia	HIF1a	a	Heart	0.70	24	No Change	0	7.34	176.16	26.5	0.0	FW	28
Li et al., 2017	Tilapia	HIF1a	a	Liver	0.70	6	No Change	0	7.34	44.04	26.5	0.0	FW	28
Li et al., 2017	Tilapia	HIF1a	a	Liver	0.70	12	No Change	0	7.34	88.08	26.5	0.0	FW	28
Li et al., 2017	Tilapia	HIF1a	a	Liver	0.70	24	No Change	0	7.34	176.16	26.5	0.0	FW	28
Li et al., 2019	Pufferfish	HIF1a	a	Brain	1.60	2	No Change	0	6.44	12.88	26.5	0.0	FW	24
Li et al., 2019	Pufferfish	HIF1a	a	Brain	1.60	4	Increase	1	6.44	25.76	26.5	0.0	FW	24
Li et al., 2019	Pufferfish	HIF1a	a	Brain	1.60	6	Increase	1	6.44	38.64	26.5	0.0	FW	24
Li et al., 2019	Pufferfish	HIF1a	a	Brain	1.60	8	Increase	1	6.44	51.52	26.5	0.0	FW	24
Li et al., 2019	Pufferfish	HIF1a	a	Liver	1.60	2	Increase	1	6.44	12.88	26.5	0.0	FW	24
Li et al., 2019	Pufferfish	HIF1a	a	Liver	1.60	4	Increase	1	6.44	25.76	26.5	0.0	FW	24
Li et al., 2019	Pufferfish	HIF1a	a	Liver	1.60	6	No Change	0	6.44	38.64	26.5	0.0	FW	24
Li et al., 2019	Pufferfish	HIF1a	a	Liver	1.60	8	Increase	1	6.44	51.52	26.5	0.0	FW	24
Liu et al., 2018a	Yellow Croaker	HIF1a	a	Brain	1.60	1	No Change	0	5.17	5.17	25	35	SW	24
Liu et al., 2018a	Yellow Croaker	HIF1a	a	Brain	1.60	3	No Change	0	5.17	15.51	25	35	SW	24
Liu et al., 2018a	Yellow Croaker	HIF1a	a	Brain	1.60	6	No Change	0	5.17	31.02	25	35	SW	24
Liu et al., 2018a	Yellow Croaker	HIF1a	a	Brain	1.60	12	No Change	0	5.17	62.04	25	35	SW	24
Liu et al., 2018a	Yellow Croaker	HIF1a	a	Brain	1.60	24	No Change	0	5.17	124.08	25	35	SW	24
Liu et al., 2018b	Blunt Snout Bream	HIF3a		Brain	1	4	Increase	1	7.74	30.96	22	0	FW	21
Liu et al., 2018b	Blunt Snout Bream	HIF3a		Kidney	1	4	Increase	1	7.74	30.96	22	0	FW	21
Liu et al., 2018b	Blunt Snout Bream	HIF3a		Liver	1	4	Increase	1	7.74	30.96	22	0	FW	21
Luo et al., 2021	Yellow�Croaker	HIF1a	a	Liver	2.00	3	Increase	1	5.39	16.17	22	29.0	SW	9
Luo et al., 2021	Yellow�Croaker	HIF1a	a	Liver	2.00	6	Increase	1	5.39	32.34	22	29.0	SW	9
Luo et al., 2021	Yellow�Croaker	HIF1a	a	Liver	2.00	12	Increase	1	5.39	64.68	22	29.0	SW	9
Luo et al., 2021	Yellow�Croaker	HIF1a	a	Liver	2.00	24	Increase	1	5.39	129.36	22	29.0	SW	9
Luo et al., 2021	Yellow�Croaker	HIF1a	a	Liver	2.00	48	Increase	1	5.39	258.72	22	29.0	SW	9
Luo et al., 2021	Yellow�Croaker	HIF1a	a	Liver	2.00	96	Increase	1	5.39	517.44	22	29.0	SW	9
Ma et al., 2021	Danio rerio	HIF1a	b	Intestine	2.50	1176	No Change	0	5.92	6961.92	24	0.0	FW	25
Ma et al., 2021	Danio rerio	HIF1a	b	Liver	2.50	1176	No Change	0	5.92	6961.92	24	0.0	FW	25
Ma et al., 2021	Danio rerio	HIF1a	b	Muscle	2.50	1176	Increase	1	5.92	6961.92	24	0.0	FW	25
Ma et al., 2021	Danio rerio	HIF2a	a	Intestine	2.50	1176	Decrease	0	5.92	6961.92	24	0.0	FW	25
Ma et al., 2021	Danio rerio	HIF2a	a	Liver	2.50	1176	No Change	0	5.92	6961.92	24	0.0	FW	25
Ma et al., 2021	Danio rerio	HIF2a	a	Muscle	2.50	1176	No Change	0	5.92	6961.92	24	0.0	FW	25
Ma et al., 2021	Danio rerio	HIF3a		Intestine	2.50	1176	No Change	0	5.92	6961.92	24	0.0	FW	25
Ma et al., 2021	Danio rerio	HIF3a		Liver	2.50	1176	Increase	1	5.92	6961.92	24	0.0	FW	25
Ma et al., 2021	Danio rerio	HIF3a		Muscle	2.50	1176	No Change	0	5.92	6961.92	24	0.0	FW	25
Mohindra et al., 2013	Indian Catfish	HIF1a	b	Brain	0.98	1	No Change	0	7.76	7.76	22	0.0	FW	23
Mohindra et al., 2013	Indian Catfish	HIF1a	b	Brain	0.98	6	No Change	0	7.76	46.56	22	0.0	FW	23
Mohindra et al., 2013	Indian Catfish	HIF1a	b	Liver	0.98	1	Increase	1	7.76	7.76	22	0.0	FW	23
Mohindra et al., 2013	Indian Catfish	HIF1a	b	Liver	0.98	6	No Change	0	7.76	46.56	22	0.0	FW	23
Mohindra et al., 2013	Indian Catfish	HIF1a	b	Muscle	0.98	1	No Change	0	7.76	7.76	22	0.0	FW	23
Mohindra et al., 2013	Indian Catfish	HIF1a	b	Muscle	0.98	6	No Change	0	7.76	46.56	22	0.0	FW	23
Mohindra et al., 2013	Indian Catfish	HIF2a	a	Brain	0.98	1	No Change	0	7.76	7.76	22	0.0	FW	23
Mohindra et al., 2013	Indian Catfish	HIF2a	a	Brain	0.98	1	No Change	0	7.76	7.76	22	0.0	FW	23
Mohindra et al., 2013	Indian Catfish	HIF2a	a	Brain	0.98	6	No Change	0	7.76	46.56	22	0.0	FW	23
Mohindra et al., 2013	Indian Catfish	HIF2a	a	Brain	0.98	6	No Change	0	7.76	46.56	22	0.0	FW	23
Mohindra et al., 2013	Indian Catfish	HIF2a	a	Liver	0.98	1	No Change	0	7.76	7.76	22	0.0	FW	23
Mohindra et al., 2013	Indian Catfish	HIF2a	a	Liver	0.98	1	No Change	0	7.76	7.76	22	0.0	FW	23
Mohindra et al., 2013	Indian Catfish	HIF2a	a	Liver	0.98	6	No Change	0	7.76	46.56	22	0.0	FW	23
Mohindra et al., 2013	Indian Catfish	HIF2a	a	Liver	0.98	6	No Change	0	7.76	46.56	22	0.0	FW	23
Mohindra et al., 2013	Indian Catfish	HIF2a	a	Muscle	0.98	1	No Change	0	7.76	7.76	22	0.0	FW	23
Mohindra et al., 2013	Indian Catfish	HIF2a	a	Muscle	0.98	1	No Change	0	7.76	7.76	22	0.0	FW	23
Mohindra et al., 2013	Indian Catfish	HIF2a	a	Muscle	0.98	6	No Change	0	7.76	46.56	22	0.0	FW	23
Mohindra et al., 2013	Indian Catfish	HIF2a	a	Muscle	0.98	6	No Change	0	7.76	46.56	22	0.0	FW	23
Mu et al., 2015	Sebastes schlegelii	HIF1a	a	Gill	4.50	1	No Change	0	2.59	2.59	24	30.0	SW	26
Mu et al., 2015	Sebastes schlegelii	HIF1a	a	Liver	4.50	1	No Change	0	2.59	2.59	24	30.0	SW	26
Mu et al., 2015	Sebastes schlegelii	HIF1a	a	Ovary	4.50	1	Increase	1	2.59	2.59	24	30.0	SW	26
Mu et al., 2015	Sebastes schlegelii	HIF1a	a	Spleen	4.50	1	No Change	0	2.59	2.59	24	30.0	SW	26
Mu et al., 2015	Sebastes schlegelii	HIF2a	a	Gill	4.50	1	Increase	1	2.59	2.59	24	30.0	SW	26
Mu et al., 2015	Sebastes schlegelii	HIF2a	a	Liver	4.50	1	Decrease	0	2.59	2.59	24	30.0	SW	26
Mu et al., 2015	Sebastes schlegelii	HIF2a	a	Ovary	4.50	1	Decrease	0	2.59	2.59	24	30.0	SW	26
Mu et al., 2015	Sebastes schlegelii	HIF2a	a	Spleen	4.50	1	No Change	0	2.59	2.59	24	30.0	SW	26
Murphy et al., 2023	Fundulus grandis	HIF1a	a	Gill	1.00	6	No Change	0	7.00	42	24.6	9.0	SW	29
Murphy et al., 2023	Fundulus grandis	HIF1a	a	Gill	1.00	24	No Change	0	7.00	168	24.6	9.0	SW	29
Murphy et al., 2023	Fundulus grandis	HIF1a	a	Liver	1.00	6	No Change	0	7.00	42	24.6	9.0	SW	29
Murphy et al., 2023	Fundulus grandis	HIF1a	a	Liver	1.00	24	No Change	0	7.00	168	24.6	9.0	SW	29
Murphy et al., 2023	Fundulus grandis	HIF1a	a	Muscle	1.00	6	No Change	0	7.00	42	24.6	9.0	SW	29
Murphy et al., 2023	Fundulus grandis	HIF1a	a	Muscle	1.00	24	No Change	0	7.00	168	24.6	9.0	SW	29
Murphy et al., 2023	Fundulus grandis	HIF1a	a	Ovary	1.00	6	No Change	0	7.00	42	24.6	9.0	SW	29
Murphy et al., 2023	Fundulus grandis	HIF1a	a	Ovary	1.00	24	No Change	0	7.00	168	24.6	9.0	SW	29
Murphy et al., 2023	Fundulus grandis	HIF2a	a	Gill	1.00	6	No Change	0	7.00	42.00	24.6	9.0	SW	29
Murphy et al., 2023	Fundulus grandis	HIF2a	a	Gill	1.00	24	No Change	0	7.00	168.00	24.6	9.0	SW	29
Murphy et al., 2023	Fundulus grandis	HIF2a	a	Liver	1.00	6	No Change	0	7.00	42.00	24.6	9.0	SW	29
Murphy et al., 2023	Fundulus grandis	HIF2a	a	Liver	1.00	24	No Change	0	7.00	168.00	24.6	9.0	SW	29
Murphy et al., 2023	Fundulus grandis	HIF2a	a	Muscle	1.00	6	No Change	0	7.00	42.00	24.6	9.0	SW	29
Murphy et al., 2023	Fundulus grandis	HIF2a	a	Muscle	1.00	24	No Change	0	7.00	168.00	24.6	9.0	SW	29
Murphy et al., 2023	Fundulus grandis	HIF2a	a	Ovary	1.00	6	No Change	0	7.00	42.00	24.6	9.0	SW	29
Murphy et al., 2023	Fundulus grandis	HIF2a	a	Ovary	1.00	24	No Change	0	7.00	168.00	24.6	9.0	SW	29
Murphy et al., 2023	Fundulus grandis	HIF3a		Gill	1.00	6	No Change	0	7.00	42	24.6	9.0	SW	29
Murphy et al., 2023	Fundulus grandis	HIF3a		Gill	1.00	24	No Change	0	7.00	168	24.6	9.0	SW	29
Murphy et al., 2023	Fundulus grandis	HIF3a		Liver	1.00	6	No Change	0	7.00	42	24.6	9.0	SW	29
Murphy et al., 2023	Fundulus grandis	HIF3a		Liver	1.00	24	No Change	0	7.00	168	24.6	9.0	SW	29
Murphy et al., 2023	Fundulus grandis	HIF3a		Muscle	1.00	6	No Change	0	7.00	42	24.6	9.0	SW	29
Murphy et al., 2023	Fundulus grandis	HIF3a		Muscle	1.00	24	No Change	0	7.00	168	24.6	9.0	SW	29
Murphy et al., 2023	Fundulus grandis	HIF3a		Ovary	1.00	6	No Change	0	7.00	42	24.6	9.0	SW	29
Murphy et al., 2023	Fundulus grandis	HIF3a		Ovary	1.00	24	No Change	0	7.00	168	24.6	9.0	SW	29
Obrein et al., 2020	N. coriiceps	HIF1a	a	Heart	5.00	2	No Change	0	6.15	12.3	1	35.0	SW	31
Obrein et al., 2020	G. gibberifons	HIF1a	a	Heart	5.00	2	No Change	0	6.15	12.3	1	35.0	SW	31
Obrein et al., 2020	C. aceratus	HIF1a	a	Heart	5.00	2	No Change	0	6.15	12.3	1	35.0	SW	31
Obrein et al., 2020	N. coriiceps	HIF1a	a	Heart	2.30	12	No Change	0	8.85	106.2	1	35.0	SW	31
Obrein et al., 2020	G. gibberifons	HIF1a	a	Heart	2.30	12	Increase	1	8.85	106.2	1	35.0	SW	31
Pei et al., 2021	Yellow Catfish	HIF1a	b	Brain	0.70	1.5	Increase	1	7.64	11.46	24.5	0.0	FW	20
Pei et al., 2021	Yellow Catfish	HIF1a	b	Brain	0.70	4	Increase	1	7.64	30.56	24.5	0.0	FW	20
Pei et al., 2021	Yellow Catfish	HIF1a	b	Brain	0.70	6.5	Increase	1	7.64	49.66	24.5	0.0	FW	20
Pei et al., 2021	Yellow Catfish	HIF1a	b	Liver	0.70	1.5	No Change	0	7.64	11.46	24.5	0.0	FW	20
Pei et al., 2021	Yellow Catfish	HIF1a	b	Liver	0.70	4	No Change	0	7.64	30.56	24.5	0.0	FW	20
Pei et al., 2021	Yellow Catfish	HIF1a	b	Liver	0.70	6.5	Increase	1	7.64	49.66	24.5	0.0	FW	20
Pei et al., 2021	Yellow Catfish	HIF2a	a	Brain	0.70	1.5	No Change	0	7.64	11.46	24.5	0.0	FW	20
Pei et al., 2021	Yellow Catfish	HIF2a	a	Brain	0.70	4	Increase	1	7.64	30.56	24.5	0.0	FW	20
Pei et al., 2021	Yellow Catfish	HIF2a	a	Brain	0.70	6.5	Increase	1	7.64	49.66	24.5	0.0	FW	20
Pei et al., 2021	Yellow Catfish	HIF2a	a	Liver	0.70	1.5	Increase	1	7.64	11.46	24.5	0.0	FW	20
Pei et al., 2021	Yellow Catfish	HIF2a	a	Liver	0.70	4	Increase	1	7.64	30.56	24.5	0.0	FW	20
Pei et al., 2021	Yellow Catfish	HIF2a	a	Liver	0.70	6.5	No Change	0	7.64	49.66	24.5	0.0	FW	20
Rahman and Thomas, 2007	Atlantic Croaker	HIF1a	a	Ovary	1.70	12	No Change	0	4.96	59.52	27.0	32.0	SW	24
Rahman and Thomas, 2007	Atlantic Croaker	HIF1a	a	Ovary	1.70	72	Increase	1	4.96	357.12	27.0	32.0	SW	24
Rahman and Thomas, 2007	Atlantic Croaker	HIF1a	a	Ovary	1.70	168	Increase	1	4.96	833.28	27.0	32.0	SW	24
Rahman and Thomas, 2007	Atlantic Croaker	HIF2a	a	Ovary	1.70	12	No Change	0	4.96	59.52	27.0	32.0	SW	24
Rahman and Thomas, 2007	Atlantic Croaker	HIF2a	a	Ovary	1.70	72	No Change	0	4.96	357.12	27.0	32.0	SW	24
Rahman and Thomas, 2007	Atlantic Croaker	HIF2a	a	Ovary	1.70	168	Increase	1	4.96	833.28	27.0	32.0	SW	24
Rahman and Thomas., 2011	Atlantic Croaker	HIF1a	a	Liver	1.70	672	Increase	1	4.96	3333.12	27.0	32.0	SW	21
Rahman and Thomas., 2012	Atlantic Croaker	HIF2a	a	Liver	1.7	672	Increase	1	4.96	3333.12	27.0	32.0	SW	21
Rimoldi et al., 2012	Eurasian Perch	HIF1a	a	Brain	0.40	1	Increase	1	8.88	8.88	19	0.0	FW	22
Rimoldi et al., 2012	Eurasian Perch	HIF1a	a	Brain	2.80	360	No Change	0	6.48	2332.8	19	0.0	FW	22
Rimoldi et al., 2012	Eurasian Perch	HIF1a	a	Liver	0.40	1	Increase	1	8.88	8.88	19	0.0	FW	22
Rimoldi et al., 2012	Eurasian Perch	HIF1a	a	Liver	2.80	360	No Change	0	6.48	2332.8	19	0.0	FW	22
Rimoldi et al., 2012	Eurasian Perch	HIF1a	a	Muscle	0.40	1	No Change	0	8.88	8.88	19	0.0	FW	22
Rimoldi et al., 2012	Eurasian Perch	HIF1a	a	Muscle	2.80	360	Decrease	0	6.48	2332.8	19	0.0	FW	22
Rimoldi et al., 2016	Spotted Gar	HIF2a	ancestral	Gill	3.6	1704	Increase	1	5.14	8758.56	22	0.0	FW	26
Rimoldi et al., 2016	Spotted Gar	HIF2a	ancestral	Swim bladder	3.6	1704	Increase	1	5.14	8758.56	22	0.0	FW	26
Shen et al., 2010	Wuchang Bream	HIF1a	b	Brain	1.00	4	No Change	0	7.74	30.96	22	0.0	FW	26
Shen et al., 2010	Wuchang Bream	HIF1a	b	Kidney	1.00	4	No Change	0	7.74	30.96	22	0.0	FW	26
Shen et al., 2010	Wuchang Bream	HIF1a	b	Liver	1.00	4	No Change	0	7.74	30.96	22	0.0	FW	26
Shen et al., 2010	Wuchang Bream	HIF2a	a	Brain	1.00	4	No Change	0	7.74	30.96	22	0.0	FW	26
Shen et al., 2010	Wuchang Bream	HIF2a	a	Kidney	1.00	4	No Change	0	7.74	30.96	22	0.0	FW	26
Shen et al., 2010	Wuchang Bream	HIF2a	a	Liver	1.00	4	Increase	1	7.74	30.96	22	0.0	FW	26
Singh et al., 2016	Catla catla	HIF1a	b	Brain	3.00	1	Increase	1	5.26	5.26	25	0.0	FW	27
Singh et al., 2016	Catla catla	HIF1a	b	Brain	1.00	1	Increase	1	7.26	7.26	25	0.0	FW	27
Singh et al., 2016	Catla catla	HIF1a	b	Brain	3.00	48	No Change	0	5.26	252.48	25	0.0	FW	27
Singh et al., 2016	Catla catla	HIF1a	b	Brain	1.00	48	No Change	0	7.26	348.48	25	0.0	FW	27
Singh et al., 2016	Catla catla	HIF1a	b	Gill	3.00	1	No Change	0	5.26	5.26	25	0.0	FW	27
Singh et al., 2016	Catla catla	HIF1a	b	Gill	1.00	1	Increase	1	7.26	7.26	25	0.0	FW	27
Singh et al., 2016	Catla catla	HIF1a	b	Gill	3.00	48	Increase	1	5.26	252.48	25	0.0	FW	27
Singh et al., 2016	Catla catla	HIF1a	b	Gill	1.00	48	No Change	0	7.26	348.48	25	0.0	FW	27
Terova et al., 2008	Sea Bass	HIF1a	a	Liver	1.90	4	Increase	1	5.26	21.04	21.8	35.0	SW	24
Terova et al., 2008	Sea Bass	HIF1a	a	Liver	4.30	24	No Change	0	2.86	68.64	21.8	35.0	SW	24
Terova et al., 2008	Sea Bass	HIF1a	a	Liver	4.30	48	Increase	1	2.86	137.28	21.8	35	SW	24
Terova et al., 2008	Sea Bass	HIF1a	a	Liver	4.30	120	Increase	1	2.86	343.2	21.8	35	SW	24
Terova et al., 2008	Sea Bass	HIF1a	a	Liver	4.30	360	Increase	1	2.86	1029.6	21.8	35	SW	24
Varghese et al., 2017	Bottom Dwelling Carp	HIF1a	b	Gill	0.50	1	Increase	1	7.33	7.33	28	0.0	FW	22
Varghese et al., 2017	Bottom Dwelling Carp	HIF1a	b	Gill	0.50	3	Increase	1	7.33	21.99	28	0.0	FW	22
Varghese et al., 2017	Bottom Dwelling Carp	HIF1a	b	Gill	0.50	12	Increase	1	7.33	87.96	28	0.0	FW	22
Varghese et al., 2017	Bottom Dwelling Carp	HIF1a	b	Gill	0.50	24	Increase	1	7.33	175.92	28	0.0	FW	22
Varghese et al., 2017	Bottom Dwelling Carp	HIF1a	b	Gill	0.50	72	Increase	1	7.33	527.76	28	0.0	FW	22
Varghese et al., 2017	Bottom Dwelling Carp	HIF1a	b	Gill	0.50	168	Increase	1	7.33	1231.44	28	0.0	FW	22
Varghese et al., 2017	Bottom Dwelling Carp	HIF1a	b	Gill	0.50	360	Increase	1	7.33	2638.8	28	0.0	FW	22
Varghese et al., 2022	Indian Major Carp	HIF1a	b	Gill	0.50	72	Increase	1	7.33	527.76	28	0.0	FW	20
Wang et al., 2017	Yellow Croaker	HIF1a	a	Gill	4.50	3	Increase	1	2.63	7.89	22	35	SW	20
Wang et al., 2017	Yellow Croaker	HIF1a	a	Gill	3.50	3	Increase	1	3.63	10.89	22	35	SW	20
Wang et al., 2017	Yellow Croaker	HIF1a	a	Gill	2.50	3	Increase	1	4.63	13.89	22	35	SW	20
Wang et al., 2017	Yellow Croaker	HIF1a	a	Gill	4.50	6	No Change	0	2.63	15.78	22	35	SW	20
Wang et al., 2017	Yellow Croaker	HIF1a	a	Gill	3.50	6	Increase	1	3.63	21.78	22	35	SW	20
Wang et al., 2017	Yellow Croaker	HIF1a	a	Gill	2.50	6	Increase	1	4.63	27.78	22	35	SW	20
Wang et al., 2017	Yellow Croaker	HIF1a	a	Gill	4.50	12	No Change	0	2.63	31.56	22	35	SW	20
Wang et al., 2017	Yellow Croaker	HIF1a	a	Gill	3.50	12	Increase	1	3.63	43.56	22	35	SW	20
Wang et al., 2017	Yellow Croaker	HIF1a	a	Gill	2.50	12	Increase	1	4.63	55.56	22	35	SW	20
Wang et al., 2017	Yellow Croaker	HIF1a	a	Gill	4.50	24	No Change	0	2.63	63.12	22	35	SW	20
Wang et al., 2017	Yellow Croaker	HIF1a	a	Gill	3.50	24	Increase	1	3.63	87.12	22	35	SW	20
Wang et al., 2017	Yellow Croaker	HIF1a	a	Gill	2.50	24	Increase	1	4.63	111.12	22	35	SW	20
Wang et al., 2017	Yellow Croaker	HIF1a	a	Gill	4.50	48	Increase	1	2.63	126.24	22	35	SW	20
Wang et al., 2017	Yellow Croaker	HIF1a	a	Gill	3.50	48	Increase	1	3.63	174.24	22	35	SW	20
Wang et al., 2017	Yellow Croaker	HIF1a	a	Gill	4.50	72	No Change	0	2.63	189.36	22	35	SW	20
Wang et al., 2017	Yellow Croaker	HIF1a	a	Gill	2.50	48	Increase	1	4.63	222.24	22	35	SW	20
Wang et al., 2017	Yellow Croaker	HIF1a	a	Gill	4.50	96	No Change	0	2.63	252.48	22	35	SW	20
Wang et al., 2017	Yellow Croaker	HIF1a	a	Gill	3.50	72	Increase	1	3.63	261.36	22	35	SW	20
Wang et al., 2017	Yellow Croaker	HIF1a	a	Gill	2.50	72	Increase	1	4.63	333.36	22	35	SW	20
Wang et al., 2017	Yellow Croaker	HIF1a	a	Gill	3.50	96	Increase	1	3.63	348.48	22	35	SW	20
Wang et al., 2017	Yellow Croaker	HIF1a	a	Gill	2.50	96	Increase	1	4.63	444.48	22	35	SW	20
Wang et al., 2017	Yellow Croaker	HIF1a	a	Kidney	4.50	3	Increase	1	2.63	7.89	22	35	SW	20
Wang et al., 2017	Yellow Croaker	HIF1a	a	Kidney	3.50	3	Increase	1	3.63	10.89	22	35	SW	20
Wang et al., 2017	Yellow Croaker	HIF1a	a	Kidney	2.50	3	Increase	1	4.63	13.89	22	35	SW	20
Wang et al., 2017	Yellow Croaker	HIF1a	a	Kidney	4.50	6	No Change	0	2.63	15.78	22	35	SW	20
Wang et al., 2017	Yellow Croaker	HIF1a	a	Kidney	3.50	6	Increase	1	3.63	21.78	22	35	SW	20
Wang et al., 2017	Yellow Croaker	HIF1a	a	Kidney	2.50	6	Increase	1	4.63	27.78	22	35	SW	20
Wang et al., 2017	Yellow Croaker	HIF1a	a	Kidney	4.50	12	No Change	0	2.63	31.56	22	35	SW	20
Wang et al., 2017	Yellow Croaker	HIF1a	a	Kidney	3.50	12	Increase	1	3.63	43.56	22	35	SW	20
Wang et al., 2017	Yellow Croaker	HIF1a	a	Kidney	2.50	12	Increase	1	4.63	55.56	22	35	SW	20
Wang et al., 2017	Yellow Croaker	HIF1a	a	Kidney	4.50	24	Increase	1	2.63	63.12	22	35	SW	20
Wang et al., 2017	Yellow Croaker	HIF1a	a	Kidney	3.50	24	Increase	1	3.63	87.12	22	35	SW	20
Wang et al., 2017	Yellow Croaker	HIF1a	a	Kidney	2.50	24	Increase	1	4.63	111.12	22	35	SW	20
Wang et al., 2017	Yellow Croaker	HIF1a	a	Kidney	4.50	48	Increase	1	2.63	126.24	22	35	SW	20
Wang et al., 2017	Yellow Croaker	HIF1a	a	Kidney	3.50	48	Increase	1	3.63	174.24	22	35	SW	20
Wang et al., 2017	Yellow Croaker	HIF1a	a	Kidney	4.50	72	Increase	1	2.63	189.36	22	35	SW	20
Wang et al., 2017	Yellow Croaker	HIF1a	a	Kidney	2.50	48	Increase	1	4.63	222.24	22	35	SW	20
Wang et al., 2017	Yellow Croaker	HIF1a	a	Kidney	4.50	96	Increase	1	2.63	252.48	22	35	SW	20
Wang et al., 2017	Yellow Croaker	HIF1a	a	Kidney	3.50	72	Increase	1	3.63	261.36	22	35	SW	20
Wang et al., 2017	Yellow Croaker	HIF1a	a	Kidney	2.50	72	Increase	1	4.63	333.36	22	35	SW	20
Wang et al., 2017	Yellow Croaker	HIF1a	a	Kidney	3.50	96	Increase	1	3.63	348.48	22	35	SW	20
Wang et al., 2017	Yellow Croaker	HIF1a	a	Kidney	2.50	96	Increase	1	4.63	444.48	22	35	SW	20
Wang et al., 2017	Yellow Croaker	HIF1a	a	Liver	4.50	3	Increase	1	2.63	7.89	22	35	SW	20
Wang et al., 2017	Yellow Croaker	HIF1a	a	Liver	3.50	3	Increase	1	3.63	10.89	22	35	SW	20
Wang et al., 2017	Yellow Croaker	HIF1a	a	Liver	2.50	3	Increase	1	4.63	13.89	22	35	SW	20
Wang et al., 2017	Yellow Croaker	HIF1a	a	Liver	4.50	6	Increase	1	2.63	15.78	22	35	SW	20
Wang et al., 2017	Yellow Croaker	HIF1a	a	Liver	3.50	6	Increase	1	3.63	21.78	22	35	SW	20
Wang et al., 2017	Yellow Croaker	HIF1a	a	Liver	2.50	6	Increase	1	4.63	27.78	22	35	SW	20
Wang et al., 2017	Yellow Croaker	HIF1a	a	Liver	4.50	12	Increase	1	2.63	31.56	22	35	SW	20
Wang et al., 2017	Yellow Croaker	HIF1a	a	Liver	3.50	12	Increase	1	3.63	43.56	22	35	SW	20
Wang et al., 2017	Yellow Croaker	HIF1a	a	Liver	2.50	12	Increase	1	4.63	55.56	22	35	SW	20
Wang et al., 2017	Yellow Croaker	HIF1a	a	Liver	4.50	24	No Change	0	2.63	63.12	22	35	SW	20
Wang et al., 2017	Yellow Croaker	HIF1a	a	Liver	3.50	24	No Change	0	3.63	87.12	22	35	SW	20
Wang et al., 2017	Yellow Croaker	HIF1a	a	Liver	2.50	24	Increase	1	4.63	111.12	22	35	SW	20
Wang et al., 2017	Yellow Croaker	HIF1a	a	Liver	4.50	48	No Change	0	2.63	126.24	22	35	SW	20
Wang et al., 2017	Yellow Croaker	HIF1a	a	Liver	3.50	48	No Change	0	3.63	174.24	22	35	SW	20
Wang et al., 2017	Yellow Croaker	HIF1a	a	Liver	4.50	72	Increase	1	2.63	189.36	22	35	SW	20
Wang et al., 2017	Yellow Croaker	HIF1a	a	Liver	2.50	48	Increase	1	4.63	222.24	22	35	SW	20
Wang et al., 2017	Yellow Croaker	HIF1a	a	Liver	4.50	96	Increase	1	2.63	252.48	22	35	SW	20
Wang et al., 2017	Yellow Croaker	HIF1a	a	Liver	3.50	72	Increase	1	3.63	261.36	22	35	SW	20
Wang et al., 2017	Yellow Croaker	HIF1a	a	Liver	2.50	72	Increase	1	4.63	333.36	22	35	SW	20
Wang et al., 2017	Yellow Croaker	HIF1a	a	Liver	3.50	96	Increase	1	3.63	348.48	22	35	SW	20
Wang et al., 2017	Yellow Croaker	HIF1a	a	Liver	2.50	96	Increase	1	4.63	444.48	22	35	SW	20
Wang et al., 2021a	Yellow Catfish	HIF1a	b	Brain	1.14	1	Increase	1	6.97	6.97	26	0	FW	22
Wang et al., 2021a	Yellow Catfish	HIF1a	b	Brain	1.14	3	Increase	1	6.97	20.91	26	0	FW	22
Wang et al., 2021a	Yellow Catfish	HIF1a	b	Brain	1.14	6	Increase	1	6.97	41.82	26	0	FW	22
Wang et al., 2021a	Yellow Catfish	HIF1a	b	Gill	1.14	1	Increase	1	6.97	6.97	26	0	FW	22
Wang et al., 2021a	Yellow Catfish	HIF1a	b	Gill	1.14	3	Increase	1	6.97	20.91	26	0	FW	22
Wang et al., 2021a	Yellow Catfish	HIF1a	b	Gill	1.14	6	No Change	0	6.97	41.82	26	0	FW	22
Wang et al., 2021a	Yellow Catfish	HIF1a	b	Liver	1.14	1	Increase	1	6.97	6.97	26	0	FW	22
Wang et al., 2021a	Yellow Catfish	HIF1a	b	Liver	1.14	3	Increase	1	6.97	20.91	26	0	FW	22
Wang et al., 2021a	Yellow Catfish	HIF1a	b	Liver	1.14	6	No Change	0	6.97	41.82	26	0	FW	22
Wang et al., 2021a	Yellow Catfish	HIF2a	a	Brain	1.14	1	Increase	1	6.97	6.97	26	0	FW	22
Wang et al., 2021a	Yellow Catfish	HIF2a	a	Brain	1.14	3	No Change	0	6.97	20.91	26	0	FW	22
Wang et al., 2021a	Yellow Catfish	HIF2a	a	Brain	1.14	6	No Change	0	6.97	41.82	26	0	FW	22
Wang et al., 2021a	Yellow Catfish	HIF2a	a	Gill	1.14	1	Increase	1	6.97	6.97	26	0	FW	22
Wang et al., 2021a	Yellow Catfish	HIF2a	a	Gill	1.14	3	Increase	1	6.97	20.91	26	0	FW	22
Wang et al., 2021a	Yellow Catfish	HIF2a	a	Gill	1.14	6	Increase	1	6.97	41.82	26	0	FW	22
Wang et al., 2021a	Yellow Catfish	HIF2a	a	Liver	1.14	1	No Change	0	6.97	6.97	26	0	FW	22
Wang et al., 2021a	Yellow Catfish	HIF2a	a	Liver	1.14	3	Increase	1	6.97	20.91	26	0	FW	22
Wang et al., 2021a	Yellow Catfish	HIF2a	a	Liver	1.14	6	Increase	1	6.97	41.82	26	0	FW	22
Wang et al., 2021b	Siberian Sturgeon	HIF1a	ancestral	Brain	2.00	1	No Change	0	6.42	6.42	24	0	FW	23
Wang et al., 2021b	Siberian Sturgeon	HIF1a	ancestral	Brain	2.00	3	No Change	0	6.42	19.26	24	0	FW	23
Wang et al., 2021b	Siberian Sturgeon	HIF1a	ancestral	Brain	2.00	6	No Change	0	6.42	38.52	24	0	FW	23
Wang et al., 2021b	Siberian Sturgeon	HIF1a	ancestral	Brain	2.00	12	Increase	1	6.42	77.04	24	0	FW	23
Wang et al., 2021b	Siberian Sturgeon	HIF1a	ancestral	Brain	2.00	24	No Change	0	6.42	154.08	24	0	FW	23
Wang et al., 2021b	Siberian Sturgeon	HIF1a	ancestral	Brain	2.00	48	No Change	0	6.42	308.16	24	0	FW	23
Wang et al., 2021b	Siberian Sturgeon	HIF1a	ancestral	Brain	2.00	96	No Change	0	6.42	616.32	24	0	FW	23
Wang et al., 2021b	Siberian Sturgeon	HIF1a	ancestral	Gill	2.00	1	No Change	0	6.42	6.42	24	0	FW	23
Wang et al., 2021b	Siberian Sturgeon	HIF1a	ancestral	Gill	2.00	3	Increase	1	6.42	19.26	24	0	FW	23
Wang et al., 2021b	Siberian Sturgeon	HIF1a	ancestral	Gill	2.00	6	Increase	1	6.42	38.52	24	0	FW	23
Wang et al., 2021b	Siberian Sturgeon	HIF1a	ancestral	Gill	2.00	12	No Change	0	6.42	77.04	24	0	FW	23
Wang et al., 2021b	Siberian Sturgeon	HIF1a	ancestral	Gill	2.00	24	Increase	1	6.42	154.08	24	0	FW	23
Wang et al., 2021b	Siberian Sturgeon	HIF1a	ancestral	Gill	2.00	48	No Change	0	6.42	308.16	24	0	FW	23
Wang et al., 2021b	Siberian Sturgeon	HIF1a	ancestral	Gill	2.00	96	No Change	0	6.42	616.32	24	0	FW	23
Wang et al., 2021b	Siberian Sturgeon	HIF1a	ancestral	Heart	2.00	1	No Change	0	6.42	6.42	24	0	FW	23
Wang et al., 2021b	Siberian Sturgeon	HIF1a	ancestral	Heart	2.00	3	No Change	0	6.42	19.26	24	0	FW	23
Wang et al., 2021b	Siberian Sturgeon	HIF1a	ancestral	Heart	2.00	6	Increase	1	6.42	38.52	24	0	FW	23
Wang et al., 2021b	Siberian Sturgeon	HIF1a	ancestral	Heart	2.00	12	No Change	0	6.42	77.04	24	0	FW	23
Wang et al., 2021b	Siberian Sturgeon	HIF1a	ancestral	Heart	2.00	24	No Change	0	6.42	154.08	24	0	FW	23
Wang et al., 2021b	Siberian Sturgeon	HIF1a	ancestral	Heart	2.00	48	No Change	0	6.42	308.16	24	0	FW	23
Wang et al., 2021b	Siberian Sturgeon	HIF1a	ancestral	Heart	2.00	96	No Change	0	6.42	616.32	24	0	FW	23
Wang et al., 2021b	Siberian Sturgeon	HIF1a	ancestral	Liver	2.00	1	No Change	0	6.42	6.42	24	0	FW	23
Wang et al., 2021b	Siberian Sturgeon	HIF1a	ancestral	Liver	2.00	3	No Change	0	6.42	19.26	24	0	FW	23
Wang et al., 2021b	Siberian Sturgeon	HIF1a	ancestral	Liver	2.00	6	No Change	0	6.42	38.52	24	0	FW	23
Wang et al., 2021b	Siberian Sturgeon	HIF1a	ancestral	Liver	2.00	12	No Change	0	6.42	77.04	24	0	FW	23
Wang et al., 2021b	Siberian Sturgeon	HIF1a	ancestral	Liver	2.00	24	No Change	0	6.42	154.08	24	0	FW	23
Wang et al., 2021b	Siberian Sturgeon	HIF1a	ancestral	Liver	2.00	48	No Change	0	6.42	308.16	24	0	FW	23
Wang et al., 2021b	Siberian Sturgeon	HIF1a	ancestral	Liver	2.00	96	No Change	0	6.42	616.32	24	0	FW	23
Wang et al., 2021b	Siberian Sturgeon	HIF2a	ancestral	Brain	2.00	1	Decrease	0	6.42	6.42	24	0	FW	23
Wang et al., 2021b	Siberian Sturgeon	HIF2a	ancestral	Brain	2.00	3	Decrease	0	6.42	19.26	24	0	FW	23
Wang et al., 2021b	Siberian Sturgeon	HIF2a	ancestral	Brain	2.00	6	Decrease	0	6.42	38.52	24	0	FW	23
Wang et al., 2021b	Siberian Sturgeon	HIF2a	ancestral	Brain	2.00	12	No Change	0	6.42	77.04	24	0	FW	23
Wang et al., 2021b	Siberian Sturgeon	HIF2a	ancestral	Brain	2.00	24	Decrease	0	6.42	154.08	24	0	FW	23
Wang et al., 2021b	Siberian Sturgeon	HIF2a	ancestral	Brain	2.00	48	Decrease	0	6.42	308.16	24	0	FW	23
Wang et al., 2021b	Siberian Sturgeon	HIF2a	ancestral	Brain	2.00	96	Decrease	0	6.42	616.32	24	0	FW	23
Wang et al., 2021b	Siberian Sturgeon	HIF2a	ancestral	Gill	2.00	1	No Change	0	6.42	6.42	24	0	FW	23
Wang et al., 2021b	Siberian Sturgeon	HIF2a	ancestral	Gill	2.00	3	No Change	0	6.42	19.26	24	0	FW	23
Wang et al., 2021b	Siberian Sturgeon	HIF2a	ancestral	Gill	2.00	6	No Change	0	6.42	38.52	24	0	FW	23
Wang et al., 2021b	Siberian Sturgeon	HIF2a	ancestral	Gill	2.00	12	Decrease	0	6.42	77.04	24	0	FW	23
Wang et al., 2021b	Siberian Sturgeon	HIF2a	ancestral	Gill	2.00	24	No Change	0	6.42	154.08	24	0	FW	23
Wang et al., 2021b	Siberian Sturgeon	HIF2a	ancestral	Gill	2.00	48	No Change	0	6.42	308.16	24	0	FW	23
Wang et al., 2021b	Siberian Sturgeon	HIF2a	ancestral	Gill	2.00	96	No Change	0	6.42	616.32	24	0	FW	23
Wang et al., 2021b	Siberian Sturgeon	HIF2a	ancestral	Heart	2.00	1	No Change	0	6.42	6.42	24	0	FW	23
Wang et al., 2021b	Siberian Sturgeon	HIF2a	ancestral	Heart	2.00	3	No Change	0	6.42	19.26	24	0	FW	23
Wang et al., 2021b	Siberian Sturgeon	HIF2a	ancestral	Heart	2.00	6	No Change	0	6.42	38.52	24	0	FW	23
Wang et al., 2021b	Siberian Sturgeon	HIF2a	ancestral	Heart	2.00	12	No Change	0	6.42	77.04	24	0	FW	23
Wang et al., 2021b	Siberian Sturgeon	HIF2a	ancestral	Heart	2.00	24	No Change	0	6.42	154.08	24	0	FW	23
Wang et al., 2021b	Siberian Sturgeon	HIF2a	ancestral	Heart	2.00	48	No Change	0	6.42	308.16	24	0	FW	23
Wang et al., 2021b	Siberian Sturgeon	HIF2a	ancestral	Heart	2.00	96	No Change	0	6.42	616.32	24	0	FW	23
Wang et al., 2021b	Siberian Sturgeon	HIF2a	ancestral	Liver	2.00	1	No Change	0	6.42	6.42	24	0	FW	23
Wang et al., 2021b	Siberian Sturgeon	HIF2a	ancestral	Liver	2.00	3	No Change	0	6.42	19.26	24	0	FW	23
Wang et al., 2021b	Siberian Sturgeon	HIF2a	ancestral	Liver	2.00	6	No Change	0	6.42	38.52	24	0	FW	23
Wang et al., 2021b	Siberian Sturgeon	HIF2a	ancestral	Liver	2.00	12	No Change	0	6.42	77.04	24	0	FW	23
Wang et al., 2021b	Siberian Sturgeon	HIF2a	ancestral	Liver	2.00	24	No Change	0	6.42	154.08	24	0	FW	23
Wang et al., 2021b	Siberian Sturgeon	HIF2a	ancestral	Liver	2.00	48	No Change	0	6.42	308.16	24	0	FW	23
Wang et al., 2021b	Siberian Sturgeon	HIF2a	ancestral	Liver	2.00	96	No Change	0	6.42	616.32	24	0	FW	23
Wang et al., 2021b	Siberian Sturgeon	HIF3a		Brain	2.00	1	No Change	0	6.42	6.42	24	0	FW	23
Wang et al., 2021b	Siberian Sturgeon	HIF3a		Brain	2.00	3	No Change	0	6.42	19.26	24	0	FW	23
Wang et al., 2021b	Siberian Sturgeon	HIF3a		Brain	2.00	6	No Change	0	6.42	38.52	24	0	FW	23
Wang et al., 2021b	Siberian Sturgeon	HIF3a		Brain	2.00	12	Increase	1	6.42	77.04	24	0	FW	23
Wang et al., 2021b	Siberian Sturgeon	HIF3a		Brain	2.00	24	No Change	0	6.42	154.08	24	0	FW	23
Wang et al., 2021b	Siberian Sturgeon	HIF3a		Brain	2.00	48	No Change	0	6.42	308.16	24		FW	23
Wang et al., 2021b	Siberian Sturgeon	HIF3a		Brain	2.00	96	No Change	0	6.42	616.32	24	0	FW	23
Wang et al., 2021b	Siberian Sturgeon	HIF3a		Gill	2.00	1	Increase	1	6.42	6.42	24	0	FW	23
Wang et al., 2021b	Siberian Sturgeon	HIF3a		Gill	2.00	3	Increase	1	6.42	19.26	24	0	FW	23
Wang et al., 2021b	Siberian Sturgeon	HIF3a		Gill	2.00	6	Increase	1	6.42	38.52	24	0	FW	23
Wang et al., 2021b	Siberian Sturgeon	HIF3a		Gill	2.00	12	Increase	1	6.42	77.04	24	0	FW	23
Wang et al., 2021b	Siberian Sturgeon	HIF3a		Gill	2.00	24	Increase	1	6.42	154.08	24	0	FW	23
Wang et al., 2021b	Siberian Sturgeon	HIF3a		Gill	2.00	48	No Change	0	6.42	308.16	24	0	FW	23
Wang et al., 2021b	Siberian Sturgeon	HIF3a		Gill	2.00	96	No Change	0	6.42	616.32	24	0	FW	23
Wang et al., 2021b	Siberian Sturgeon	HIF3a		Heart	2.00	1	No Change	0	6.42	6.42	24	0	FW	23
Wang et al., 2021b	Siberian Sturgeon	HIF3a		Heart	2.00	3	No Change	0	6.42	19.26	24	0	FW	23
Wang et al., 2021b	Siberian Sturgeon	HIF3a		Heart	2.00	6	Increase	1	6.42	38.52	24	0	FW	23
Wang et al., 2021b	Siberian Sturgeon	HIF3a		Heart	2.00	12	No Change	0	6.42	77.04	24	0	FW	23
Wang et al., 2021b	Siberian Sturgeon	HIF3a		Heart	2.00	24	Increase	1	6.42	154.08	24	0	FW	23
Wang et al., 2021b	Siberian Sturgeon	HIF3a		Heart	2.00	48	Increase	1	6.42	308.16	24	0	FW	23
Wang et al., 2021b	Siberian Sturgeon	HIF3a		Heart	2.00	96	Increase	1	6.42	616.32	24	0	FW	23
Wang et al., 2021b	Siberian Sturgeon	HIF3a		Liver	2.00	1	No Change	0	6.42	6.42	24	0	FW	23
Wang et al., 2021b	Siberian Sturgeon	HIF3a		Liver	2.00	3	No Change	0	6.42	19.26	24	0	FW	23
Wang et al., 2021b	Siberian Sturgeon	HIF3a		Liver	2.00	6	No Change	0	6.42	38.52	24	0	FW	23
Wang et al., 2021b	Siberian Sturgeon	HIF3a		Liver	2.00	12	No Change	0	6.42	77.04	24	0	FW	23
Wang et al., 2021b	Siberian Sturgeon	HIF3a		Liver	2.00	24	No Change	0	6.42	154.08	24	0	FW	23
Wang et al., 2021b	Siberian Sturgeon	HIF3a		Liver	2.00	48	Increase	1	6.42	308.16	24	0	FW	23
Wang et al., 2021b	Siberian Sturgeon	HIF3a		Liver	2.00	96	No Change	0	6.42	616.32	24	0	FW	23
Yang et al., 2017	Largemouth Bass	HIF1a	a	Brain	1.20	1	No Change	0	9.83	9.83	11	0	FW	22
Yang et al., 2017	Largemouth Bass	HIF1a	a	Brain	1.20	2	No Change	0	9.83	19.66	11	0	FW	22
Yang et al., 2017	Largemouth Bass	HIF1a	a	Brain	1.20	4	No Change	0	9.83	39.32	11	0	FW	22
Yang et al., 2017	Largemouth Bass	HIF1a	a	Brain	1.20	8	Increase	1	9.83	78.64	11	0	FW	22
Yang et al., 2017	Largemouth Bass	HIF1a	a	Brain	1.20	12	No Change	0	9.83	117.96	11	0	FW	22
Yang et al., 2017	Largemouth Bass	HIF1a	a	Brain	1.20	24	No Change	0	9.83	235.92	11	0	FW	22
Yang et al., 2017	Largemouth Bass	HIF1a	a	Gill	1.20	1	No Change	0	9.83	9.83	11	0	FW	22
Yang et al., 2017	Largemouth Bass	HIF1a	a	Gill	1.20	2	No Change	0	9.83	19.66	11	0	FW	22
Yang et al., 2017	Largemouth Bass	HIF1a	a	Gill	1.20	4	No Change	0	9.83	39.32	11	0	FW	22
Yang et al., 2017	Largemouth Bass	HIF1a	a	Gill	1.20	8	No Change	0	9.83	78.64	11	0	FW	22
Yang et al., 2017	Largemouth Bass	HIF1a	a	Gill	1.20	12	No Change	0	9.83	117.96	11	0	FW	22
Yang et al., 2017	Largemouth Bass	HIF1a	a	Gill	1.20	24	No Change	0	9.83	235.92	11	0	FW	22
Yang et al., 2017	Largemouth Bass	HIF1a	a	Liver	1.20	1	No Change	0	9.83	9.83	11	0	FW	22
Yang et al., 2017	Largemouth Bass	HIF1a	a	Liver	1.20	2	No Change	0	9.83	19.66	11	0	FW	22
Yang et al., 2017	Largemouth Bass	HIF1a	a	Liver	1.20	4	No Change	0	9.83	39.32	11	0	FW	22
Yang et al., 2017	Largemouth Bass	HIF1a	a	Liver	1.20	8	No Change	0	9.83	78.64	11	0	FW	22
Yang et al., 2017	Largemouth Bass	HIF1a	a	Liver	1.20	12	No Change	0	9.83	117.96	11	0	FW	22
Yang et al., 2017	Largemouth Bass	HIF1a	a	Liver	1.20	24	Increase	1	9.83	235.92	11	0	FW	22
Yu et al., 2023	Blunt snout bream	HIF1a	b	Gill	2.00	6	Increase	1	6.26	37.56	25	0	FW	18
Yu et al., 2023	Blunt snout bream	HIF1a	b	Gill	2.00	12	Increase	1	6.26	75.12	25	0	FW	18
Yu et al., 2023	Blunt snout bream	HIF1a	b	Gill	2.00	24	Increase	1	6.26	150.24	25	0	FW	18
Zeng et al., 2016	Yellow Croaker	HIF1a	a	Liver	1.50	3	Increase	1	5.82	17.46	23.6	25.7	SW	25
Zeng et al., 2016	Yellow Croaker	HIF1a	a	Liver	1.50	6	No Change	0	5.82	34.92	23.6	25.7	SW	25
Zeng et al., 2016	Yellow Croaker	HIF1a	a	Liver	1.50	12	Increase	1	5.82	69.84	23.6	25.7	SW	25
Zeng et al., 2016	Yellow Croaker	HIF1a	a	Liver	1.50	24	Increase	1	5.82	139.68	23.6	25.7	SW	25
Zeng et al., 2016	Yellow Croaker	HIF1a	a	Liver	1.50	48	Increase	1	5.82	279.36	23.6	25.7	SW	25
Zeng et al., 2020	Yellow Croaker	HIF1a	a	Liver	3.00	48	Decrease	0	4.13	198.24	25	25.7	SW	27
Zhang et al., 2017	P. vachelli	HIF1a	b	Liver	0.70	1.5	Increase	1	7.72	11.58	24	0	FW	22
Zhang et al., 2017	P. vachelli	HIF1a	b	Liver	0.70	4	Increase	1	7.72	30.88	24	0	FW	22
Zhang et al., 2017	P. vachelli	HIF1a	b	Liver	0.70	6.5	Increase	1	7.72	50.18	24	0	FW	22
Zhang et al., 2017	P. vachelli	HIF2a	a	Liver	0.70	1.5	Increase	1	7.72	11.58	24	0	FW	22
Zhang et al., 2017	P. vachelli	HIF2a	a	Liver	0.70	4	Increase	1	7.72	30.88	24	0	FW	22
Zhang et al., 2017	P. vachelli	HIF2a	a	Liver	0.70	6.5	Increase	1	7.72	50.18	24	0	FW	22
Zhang et al., 2017	P. vachelli	HIF3a		Liver	0.70	1.5	No Change	0	7.72	11.58	24	0	FW	22
Zhang et al., 2017	P. vachelli	HIF3a		Liver	0.70	4	Increase	1	7.72	30.88	24	0	FW	22
Zhang et al., 2017	P. vachelli	HIF3a		Liver	0.70	6.5	Increase	1	7.72	50.18	24	0	FW	22
Zhao et al., 2020	Schizothorax prenanti	HIF1a	b	Brain	3.00	12	No Change	0	6.66	79.92	17	0	FW	25
Zhao et al., 2020	Schizothorax prenanti	HIF1a	b	Brain	1.20	12	Increase	1	8.46	101.52	17	0	FW	25
Zhao et al., 2020	Schizothorax prenanti	HIF1a	b	Brain	3.00	24	No Change	0	6.66	159.84	17	0	FW	25
Zhao et al., 2020	Schizothorax prenanti	HIF1a	b	Brain	1.20	24	No Change	0	8.46	203.04	17	0	FW	25
Zhao et al., 2020	Schizothorax prenanti	HIF1a	b	Gill	3.00	12	Increase	1	6.66	79.92	17	0	FW	25
Zhao et al., 2020	Schizothorax prenanti	HIF1a	b	Gill	1.20	12	Increase	1	8.46	101.52	17	0	FW	25
Zhao et al., 2020	Schizothorax prenanti	HIF1a	b	Gill	3.00	24	No Change	0	6.66	159.84	17	0	FW	25
Zhao et al., 2020	Schizothorax prenanti	HIF1a	b	Gill	1.20	24	Increase	1	8.46	203.04	17	0	FW	25
Zhao et al., 2020	Schizothorax prenanti	HIF1a	b	Intestine	3.00	12	No Change	1	6.66	79.92	17	0	FW	25
Zhao et al., 2020	Schizothorax prenanti	HIF1a	b	Intestine	1.20	12	No Change	1	8.46	101.52	17	0	FW	25
Zhao et al., 2020	Schizothorax prenanti	HIF1a	b	Intestine	3.00	24	No Change	1	6.66	159.84	17	0	FW	25
Zhao et al., 2020	Schizothorax prenanti	HIF1a	b	Intestine	1.20	24	Increase	0	8.46	203.04	17	0	FW	25
Zhao et al., 2020	Schizothorax prenanti	HIF1a	b	Liver	3.00	12	No Change	0	6.66	79.92	17	0	FW	25
Zhao et al., 2020	Schizothorax prenanti	HIF1a	b	Liver	1.20	12	Increase	1	8.46	101.52	17	0	FW	25
Zhao et al., 2020	Schizothorax prenanti	HIF1a	b	Liver	3.00	24	No Change	0	6.66	159.84	17	0	FW	25
Zhao et al., 2020	Schizothorax prenanti	HIF1a	b	Liver	1.20	24	No Change	0	8.46	203.04	17	0	FW	25
Zhao et al., 2020	Schizothorax prenanti	HIF1a	b	Muscle	3.00	12	Decrease	0	6.66	79.92	17	0	FW	25
Zhao et al., 2020	Schizothorax prenanti	HIF1a	b	Muscle	1.20	12	Decrease	0	8.46	101.52	17	0	FW	25
Zhao et al., 2020	Schizothorax prenanti	HIF1a	b	Muscle	3.00	24	Decrease	0	6.66	159.84	17	0	FW	25
Zhao et al., 2020	Schizothorax prenanti	HIF1a	b	Muscle	1.20	24	Decrease	0	8.46	203.04	17	0	FW	25
